# Supplementary material for: Insights into the Small Molecule Targeting of Biologically Relevant G-Quadruplexes: An Overview of NMR and Crystal Structures
Source: Pharmaceutics. 2022 Nov 1;14(11):2361. doi: 10.3390/pharmaceutics14112361 (PMC9696056; doi:10.3390/pharmaceutics14112361)
Supplement: Supplementary file 1 [file pharmaceutics-14-02361-s001.zip]

Archive with 1 entries (1 files):
- pharmaceutics-1956249-supplementary.pdf
